# Supplementary material for: Single Origin Coffee Aroma: From Optimized Flavor Protocols and Coffee Customization to Instrumental Volatile Characterization and Chemometrics
Source: Molecules. 2021 Jul 29;26(15):4609. doi: 10.3390/molecules26154609 (PMC8346979; doi:10.3390/molecules26154609)
Supplement: Supplementary file 1 [file molecules-26-04609-s001.zip]

Archive with 1 entries (1 files):
- molecules-1304200-supplementary.pdf
